# Supplementary material for: Understanding the Mechanosensitivity of the Median Nerve in Pre-Surgical Carpal Tunnel Syndrome Patients: A Correlational Study
Source: Brain Sci. 2024 Jun 19;14(6):615. doi: 10.3390/brainsci14060615 (PMC11201705; doi:10.3390/brainsci14060615)
Supplement: Supplementary file 1 [file brainsci-14-00615-s001.zip]

Archive with 1 entries (1 files):
- brainsci-3065931-supplementary.pdf
